# Supplementary material for: Two New Components from an Association of Marine Sponges Poecillastra sp. and Jaspis sp. and Their Inhibitory Effects on Biomarkers for Benign Prostatic Hyperplasia
Source: Mar Drugs. 2023 Sep 14;21(9):491. doi: 10.3390/md21090491 (PMC10532625; doi:10.3390/md21090491)
Supplement: Supplementary file 1 [file marinedrugs-21-00491-s001.zip]

Archive with 1 entries (1 files):
- marinedrugs-2613068-supplementary.pdf
